# Supplementary material for: Understanding the Solid-State Structure of Riboflavin through a Multitechnique Approach
Source: Cryst Growth Des. 2024 Jul 18;24(15):6256–66. doi: 10.1021/acs.cgd.4c00480 (PMC11311124; doi:10.1021/acs.cgd.4c00480)
Supplement: Supplementary file 2 — cg4c00480_si_002.cif [file cg4c00480_si_002.cif]

data_Riboflavin_293K

_cell_length_a 20.1565
_cell_length_b 15.177
_cell_length_c 5.3527
_cell_angle_alpha 90.
_cell_angle_beta 90.
_cell_angle_gamma 90.
_symmetry_cell_setting orthorhombic
_symmetry_Int_Tables_number 19

loop_
_symmetry_equiv_pos_site_id
_symmetry_equiv_pos_as_xyz
1 x,y,z
2 1/2-x,-y,1/2+z
3 -x,1/2+y,1/2-z
4 1/2+x,1/2-y,-z

loop_
_atom_site_label
_atom_site_fract_x
_atom_site_fract_y
_atom_site_fract_z
N1 0.53515 0.94891 0.5277
C2 0.55576 1.01968 0.3895
N3 0.52025 1.04455 0.1958
C4 0.54254 1.11253 0.0517
O5 0.51475 1.13254 -0.1443
N6 0.59766 1.16108 0.1272
C7 0.63667 1.14228 0.3309
O8 0.68327 1.18774 0.3925
C9 0.61624 1.06182 0.4696
N10 0.65309 1.03591 0.6547
C11 0.6329 0.96277 0.7833
C12 0.67303 0.9324 0.98
C13 0.65737 0.8586 1.1156
C14 0.70199 0.82721 1.3214
C15 0.59851 0.81175 1.0501
C16 0.58057 0.72791 1.1838
C17 0.55754 0.842 0.8621
C18 0.57363 0.91769 0.7242
C19 0.47053 0.90876 0.4628
C20 0.41302 0.96121 0.5749
O21 0.4224 0.97429 0.8357
C22 0.34703 0.91229 0.5418
O23 0.35267 0.82484 0.6396
C24 0.32454 0.90912 0.2705
O25 0.32125 0.99736 0.1776
C26 0.25649 0.86744 0.2377
O27 0.24069 0.86015 -0.0221
H28 0.608101 1.20645 0.039406
H29 0.711444 0.963355 1.0195
H30 0.720706 0.771231 1.27664
H31 0.676824 0.821131 1.47273
H32 0.736991 0.869167 1.34667
H33 0.615991 0.6861 1.16604
H34 0.540701 0.70398 1.1129
H35 0.573554 0.740141 1.35776
H36 0.518586 0.811692 0.826227
H37 0.469113 0.848738 0.52483
H38 0.46582 0.906814 0.282503
H39 0.41023 1.01864 0.491888
H40 0.452337 1.01001 0.858068
H41 0.313077 0.9435 0.638442
H42 0.325476 0.817939 0.751846
H43 0.35708 0.875837 0.172559
H44 0.349283 1.00412 0.068242
H45 0.256144 0.809416 0.313736
H46 0.223313 0.903255 0.320895
H47 0.227813 0.907977 -0.074273
