# Supplementary material for: Understanding the Solid-State Structure of Riboflavin through a Multitechnique Approach
Source: Cryst Growth Des. 2024 Jul 18;24(15):6256–66. doi: 10.1021/acs.cgd.4c00480 (PMC11311124; doi:10.1021/acs.cgd.4c00480)
Supplement: Supplementary file 3 — cg4c00480_si_003.cif [file cg4c00480_si_003.cif]

data_Riboflavin_100K

_cell_length_a 20.0284
_cell_length_b 15.1057
_cell_length_c 5.3096
_cell_angle_alpha 90.
_cell_angle_beta 90.
_cell_angle_gamma 90.
_symmetry_cell_setting orthorhombic
_symmetry_Int_Tables_number 19

loop_
_symmetry_equiv_pos_site_id
_symmetry_equiv_pos_as_xyz
1 x,y,z
2 1/2-x,-y,1/2+z
3 -x,1/2+y,1/2-z
4 1/2+x,1/2-y,-z

loop_
_atom_site_label
_atom_site_fract_x
_atom_site_fract_y
_atom_site_fract_z
N1 0.53579 0.9499 0.5286
C2 0.5568 1.0213 0.3908
N3 0.52123 1.0461 0.1946
C4 0.544 1.1148 0.0497
O5 0.51569 1.1345 -0.15
N6 0.59935 1.1635 0.1266
C7 0.6382 1.1443 0.3329
O8 0.68525 1.1901 0.3977
C9 0.6172 1.0632 0.4726
N10 0.65427 1.037 0.6605
C11 0.6338 0.9632 0.7897
C12 0.6739 0.9325 0.9886
C13 0.6579 0.8585 1.1237
C14 0.7017 0.826 1.3331
C15 0.5988 0.812 1.0562
C16 0.5806 0.7272 1.193
C17 0.5575 0.8422 0.8667
C18 0.5742 0.9182 0.7273
C19 0.4706 0.9093 0.4601
C20 0.413 0.9625 0.5753
O21 0.42291 0.9762 0.8379
C22 0.3464 0.9132 0.5418
O23 0.35229 0.82574 0.6428
C24 0.3241 0.9101 0.2689
O25 0.32061 0.9985 0.1751
C26 0.2557 0.8677 0.2344
O27 0.24007 0.8602 -0.0285
H28 0.610316 1.2101 0.036299
H29 0.713298 0.964189 1.0304
H30 0.675152 0.819896 1.4872
H31 0.73788 0.868484 1.36171
H32 0.720618 0.768409 1.28726
H33 0.617874 0.685303 1.1822
H34 0.540896 0.701007 1.11487
H35 0.571241 0.740389 1.37019
H36 0.517364 0.811324 0.829985
H37 0.469019 0.847605 0.522462
H38 0.465922 0.90805 0.274565
H39 0.410091 1.02128 0.489307
H40 0.45273 1.01455 0.859515
H41 0.3115 0.945356 0.64067
H42 0.322426 0.817626 0.751411
H43 0.357681 0.876192 0.168528
H44 0.349798 1.00566 0.063281
H45 0.255439 0.808259 0.312787
H46 0.221356 0.904262 0.319259
H47 0.226031 0.909053 -0.082172
